# Supplementary material for: Epidermal growth factor receptor intron-1 CA repeat polymorphism on protein expression and clinical outcome in Taiwanese oral squamous cell carcinoma
Source: Sci Rep. 2017 Jul 10;7:4963. doi: 10.1038/s41598-017-04954-5 (PMC5504053; doi:10.1038/s41598-017-04954-5)
Supplement: Supplementary file 2 — Dataset 1 [file 41598_2017_4954_MOESM2_ESM.xlsx]

## Sheet: Sheet1
number	Gender	EGFR_FISH_012	ca_type	CA_MERGE	EGFR_ihc	age	differentiation	lnecs	t_deapth	invad_so	invad_sk	invad_bo	invanerv	invablod	invalymp	dfs	os	recur	status	alcol	smok	bq	depth_10	stage_al	stage_t	stage_n	stage_m
OR002	M	0	SL	16/20	1	71	2	1	9	1	0	0	1	0	1	6	10	1	4	0	1	0	0	4	2	2b	0
OR004	M	0	SL	19/20	1	61	2	0	2	0	0	0	0	0	0	75	78	0	1	0	0	0	0	1	1	0	0
OR005	M	0	LL	20/20	1	58	1	1	20	1	0	1	0	1	0	1	4	1	4	1	1	1	1	4	4	2b	0
OR009	M	0	SS	15/16	0	45	2	0	5	0	0	0	0	0	1	10	20	1	4	0	1	1	0	2	2	0	0
OR011	M	2	LL	20/20	1	47	1	0	7	0	0	0	1	0	0	33	33	0	4	1	1	1	0	2	2	0	0
OR012	M	2	SL	16/20	0	41	2	0	15	0	0	0	1	0	1	4	12	1	4	0	1	1	1	4	2	2b	0
OR021	M	2	SL	17/21	1	39	2	0	11	1	0	0	0	0	0	12	16	1	4	1	1	1	1	4	3	2b	0
OR024	M	0	LL	20/20	0	44	1	0	4	1	0	0	0	0	0	78	79	0	1	1	1	1	0	1	1	0	0
OR025	M	2	SL	15/20	1	45	2	1	15	1	0	0	1	0	0	3	8	1	4	0	1	1	1	4	4	1	0
OR027	M	0	SS	16/19	1	65	2	2	1.3	1	0	0	0	0	1	25	96	1	1	1	1	1	0	4	2	2c	0
OR029	M	2	SL	19/20	1	39	2	0	20	1	0	0	1	0	0	18	22	1	4	1	1	1	1	3	3	0	0
OR031	M	0	SS	16/16	0	65	2	1	20	1	0	1	0	0	1	0	2	0	4	1	1	1	1	4	4	2b	0
OR036	M	0	SS	16/16	0	37	3	0	18	1	0	0	0	0	0	14	19	1	4	1	1	1	1	4	4	2b	0
OR037	M	0	SL	16/20	1	60	1	0	4	0	0	0	0	0	0	76	79	0	1	0	1	1	0	3	3	0	0
OR039	M	0	SL	16/20	1	48	2	0	4	0	0	0	0	0	0	78	79	0	1	1	1	1	0	2	2	0	0
OR040	M	0	SS	16/19	1	40	1	0	8	1	0	0	0	0	0	13	77	1	1	0	1	1	0	2	2	0	0
OR041	M	0	LL	20/20	0	55	1	0	38	1	1	1	0	0	0	6	29	1	4	0	1	1	1	4	4	0	0
OR044	M	0	SS	15/16	1	40	1	1	10	0	0	0	0	0	0	2	10	1	4	1	1	1	1	4	2	2b	0
OR049	M	0	LL	20/21	1	55	2	1	12	1	0	0	1	0	1	1	11	1	4	0	1	1	1	4	2	2b	0
OR050	M	0	LL	20/20	0	52	1	0	5	1	0	0	0	0	0	75	81	1	2	1	1	1	0	2	2	0	0
OR056	M	0	LL	20/20	1	67	1	1	12	1	0	0	1	0	0	4	11	1	4	1	1	1	1	4	3	2b	0
OR057	M	0	LL	20/20	0	69	2	0	6	0	0	0	1	0	0	74	77	0	1	1	1	0	0	2	2	0	0
OR058	M	2	SS	15/16	1	70	2	1	36	1	0	1	0	0	1	1	13	1	4	1	1	0	1	4	4	2c	0
OR059	M	0	SL	16/20	0	48	4	0	3	1	0	0	0	0	0	46	57	1	4	1	1	1	0	1	1	0	0
OR060	M	1	SL	16/20	1	49	2	0	19	1	0	0	1	0	1	13	22	1	4	1	1	1	1	2	2	0	0
OR063	M	0	SL	16/20	0	46	1	0	9	1	0	0	0	0	0	68	68	0	1	1	1	1	0	2	2	0	0
OR066	M	0	LL	20/20	1	36	3	1	20	1	0	0	1	0	1	0	5	0	4	0	0	1	1	3	3	1	0
OR067	M	1	SS	16/19	1	38	2	0	5	0	0	0	0	0	0	72	73	0	1	0	1	1	0	1	1	0	0
OR068	M	0	SL	15/20	0	36	1	0	17	1	0	0	0	0	0	11	17	1	4	1	1	1	1	3	3	0	0
OR070	M	1	SL	16/20	1	46	2	0	15	0	0	0	0	0	0	6	63	1	4	1	1	1	1	2	2	0	0
OR071	M	0	SL	16/20	1	39	2	0	8	1	0	0	0	0	0	74	77	0	1	0	1	1	0	3	3	0	0
OR072	M	0	LL	20/20	1	63	2	0	26	1	0	1	1	0	0	16	20	1	4	1	1	1	1	4	4	0	0
OR073	M	0	SL	16/20	0	78	1	0	8	1	1	0	1	0	1	12	15	1	4	0	0	1	0	2	2	0	0
OR074	M	1	LL	20/20	1	39	3	0	16	1	0	1	0	0	0	66	74	0	1	0	1	1	1	4	4	0	0
OR075	M	1	SL	15/20	1	40	2	3	30	1	0	0	1	0	1	16	76	1	1	1	1	1	1	4	3	2b	0
OR077	M	0	SL	16/20	1	41	2	1	15	1	0	1	0	0	1	7	9	1	4	1	1	1	1	4	4	2b	0
OR078	M	0	LL	20/20	1	44	1	0	8	1	0	1	0	0	0	65	83	1	2	0	1	1	0	4	4	0	0
OR080	M	2	LL	20/20	1	48	2	1	20	1	0	0	0	0	0	75	77	0	1	1	1	1	1	3	3	1	0
OR081	M	2	LL	20/21	1	58	1	1	20	1	0	0	0	0	1	0	3	0	4	1	1	1	1	4	2	2c	0
OR083	M	0	SL	18/20	1	59	2	0	1.5	0	0	0	0	0	0	72	77	0	1	1	1	1	0	3	3	0	0
OR084	M	2	LL	20/20	1	36	2	0	23	1	0	1	0	0	0	73	79	0	1	0	1	1	1	4	4	1	0
OR085	M	0	SL	17/20	0	56	1	0	24	1	0	1	1	0	0	5	18	1	4	1	1	1	1	4	4	0	0
OR086A	M	0	SS	15/16	1	51	2	1	25	1	1	0	0	0	1	7	12	1	4	1	1	1	1	4	4	1	0
OR088	M	2	SL	18/20	1	52	2	0	14	0	0	0	0	0	0	4	10	1	4	1	1	1	1	2	2	0	0
OR094	M	1	SL	16/20	1	52	2	0	16	0	0	0	0	0	0	74	74	0	1	1	1	1	1	2	2	0	0
OR097	M	0	SL	16/20	1	34	1	0	22	1	0	0	0	0	0	78	79	0	1	0	1	1	1	2	2	0	0
OR098	M	0	LL	20/20	0	43	1	1	23	1	0	0	0	0	0	1	5	1	4	1	1	1	1	4	4	2b	0
OR101	M	0	SS	16/19	0	66	1	0	3	0	0	0	0	0	0	70	71	0	1	0	1	1	0	2	2	0	0
OR103	M	0	SL	17/20	0	30	2	0	26	1	1	0	0	0	0	40	40	0	9	0	1	1	1	4	4	0	0
OR105	M	2	SL	17/20	1	49	1	0	7	0	0	1	0	0	0	68	72	0	1	0	0	1	0	4	4	0	0
OR1052	M	0	SL	16/20	0	77	2	0	3	1	0	0	0	0	0	22	22	0	4	0	1	0	0	3	1	1	0
OR1054	M	0	LL	20/20	1	51	2	0	27	1	0	0	0	0	0	34	37	0	1	0	0	1	1	3	3	1	0
OR108	M	2	SL	16/22	1	41	2	0	11	0	0	1	1	0	0	3	9	1	4	0	1	1	1	4	4	0	0
OR111	M	0	SS	15/16	0	41	4	0	5	0	0	0	0	0	0	15	74	1	1	1	1	1	0	1	1	0	0
OR113	M	0	LL	20/21	1	74	2	1	7	1	0	0	0	0	0	10	21	1	4	0	1	1	0	3	2	1	0
OR116	M	0	SL	19/22	0	50	2	0	8	1	0	0	1	0	0	70	73	0	1	0	1	1	0	2	2	0	0
OR117	M	0	SL	17/20	0	50	1	0	17	1	0	0	0	0	0	71	75	0	1	0	0	0	1	4	4	0	0
OR121	M	0	SS	16/19	1	36	2	0	12	1	0	0	0	0	0	33	34	0	4	0	1	1	1	2	2	0	0
OR122	M	0	SL	15/20	1	42	2	0	5	1	0	0	0	0	0	40	79	1	1	0	1	1	0	2	2	0	0
OR123	M	0	LL	20/20	1	77	1	0	99.9	1	1	0	0	0	0	77	78	0	1	0	0	0	1	1	1	0	0
OR124	M	0	LL	20/20	0	31	2	0	2	0	0	0	0	0	0	70	71	0	1	1	1	1	0	2	2	0	0
OR125	M	1	LL	20/21	1	54	2	0	1.5	1	0	0	0	0	0	50	53	0	4	1	1	1	0	3	3	0	0
OR126	M	0	SL	15/20	1	47	2	1	8	1	0	0	0	0	0	52	52	0	1	1	1	1	0	3	2	1	0
OR128	M	0	SL	16/20	1	55	2	0	1	0	0	0	0	0	0	6	13	1	4	1	1	1	0	4	2	2b	0
OR130	M	2	LL	20/21	1	74	2	0	22	0	0	1	0	0	0	69	73	0	1	1	1	1	1	4	4	1	0
OR131	M	1	SL	15/20	1	41	2	0	22	1	1	1	0	0	0	1	9	1	4	1	1	1	1	4	4	0	0
OR135	M	1	LL	20/21	1	65	1	0	8	1	0	1	0	0	0	24	29	0	4	0	1	1	0	4	4	0	0
OR137	M	0	SS	15/16	0	57	1	0	1	0	0	0	0	0	0	76	77	0	1	1	1	1	0	1	1	0	0
OR139	M	0	LL	20/20	1	49	4	0	1	0	0	0	0	0	0	29	95	1	1	1	1	1	0	1	1	0	0
OR140	M	0	SL	16/20	0	44	2	1	11	0	0	0	1	0	0	4	15	1	4	1	1	1	1	4	2	2b	0
OR141	M	0	SL	15/20	0	47	1	0	5	1	0	0	0	0	0	72	80	0	1	0	1	1	0	1	1	0	0
OR145	M	0	SL	19/20	0	53	1	0	14	0	0	0	0	0	0	60	60	0	1	1	1	0	1	1	1	0	0
OR147	M	1	SL	19/20	1	52	3	1	17	1	0	1	1	0	1	19	34	1	4	0	0	1	1	4	4	2b	0
OR1512	M	0	SL	17/20	1	48	2	0	26	1	0	0	0	0	0	10	14	0	1	0	0	1	1	4	4	2b	0
OR155	M	2	SS	16/17	1	53	2	1	20	1	0	1	1	0	1	2	3	1	4	1	1	1	1	4	4	2b	0
OR157	M	1	LL	20/20	1	65	2	0	34	1	0	0	0	0	1	7	15	1	4	1	1	0	1	4	4	2c	0
OR159	M	0	SS	15/17	0	32	2	0	3	0	0	0	0	0	0	69	70	0	1	1	1	1	0	2	2	0	0
OR167	M	0	SL	16/20	0	50	2	0	4	0	0	0	0	0	0	69	69	0	1	1	1	1	0	2	2	0	0
OR168	M	0	SL	16/21	0	60	1	0	6	0	0	0	0	0	0	70	78	1	2	0	1	1	0	2	2	0	0
OR169	M	0	SL	16/20	1	43	1	0	15	0	0	0	0	0	0	72	72	0	1	1	1	1	1	2	2	0	0
OR170	M	0	LL	20/20	0	60	1	0	15	0	0	0	0	0	0	24	35	1	4	1	1	1	1	3	3	0	0
OR172	M	0	SS	16/16	1	55	2	0	15	1	0	1	0	1	1	1	2	0	4	1	1	1	1	4	4	0	0
OR174	M	0	SS	16/16	0	43	2	0	30	1	1	0	0	0	0	72	72	0	1	1	1	1	1	4	4	0	0
OR177	M	0	LL	20/20	1	34	1	0	4	1	0	0	0	0	0	57	58	0	4	0	1	1	0	1	1	0	0
OR179	M	1	LL	20/20	0	44	1	1	10	0	0	0	0	0	0	64	68	0	1	1	0	1	1	4	2	2b	0
OR180	M	0	LL	20/20	1	35	3	1	8	1	0	0	1	0	0	5	9	1	4	1	1	1	0	4	2	2b	0
OR183	M	0	SL	19/20	0	48	2	0	38	1	1	0	0	0	0	35	77	1	1	0	1	1	1	4	4	0	0
OR187	M	0	SS	16/16	0	58	1	1	15	1	0	1	0	0	1	10	60	1	4	0	0	1	1	4	4	1	0
OR188	M	0	SS	15/17	0	61	1	0	23	1	0	0	0	0	0	38	41	1	4	1	1	1	1	2	2	0	0
OR189	M	2	LL	20/20	1	43	1	0	14	1	0	0	1	0	1	4	12	1	4	1	1	1	1	3	2	1	0
OR192	M	0	SL	15/20	1	45	3	1	9	0	0	0	0	0	0	8	17	1	4	1	1	1	0	4	1	2b	0
OR197	M	0	SL	19/20	1	49	2	0	11	1	0	0	1	0	1	2	13	1	4	1	1	1	1	3	3	0	0
OR203	M	2	LL	20/20	1	57	1	1	12	1	0	1	0	0	0	0	10	1	4	1	1	1	1	4	4	2b	0
OR206	M	0	LL	20/20	0	35	1	0	5	0	0	0	0	0	0	65	66	0	1	1	1	1	0	2	2	0	0
OR207	M	1	SL	16/20	1	32	1	1	10	1	0	1	0	0	0	67	71	0	1	0	1	0	1	4	4	2b	0
OR209	M	0	SL	16/21	0	56	1	0	14	1	0	0	0	0	0	41	66	1	4	1	1	1	1	3	3	0	0
OR212	M	0	LL	20/20	0	54	2	1	25	0	1	0	0	0	0	62	72	1	2	0	1	1	1	4	4	2b	0
OR216	M	0	SL	18/20	0	54	2	0	60	0	1	1	0	0	0	7	12	1	4	1	1	1	1	4	4	0	0
OR218	M	0	SL	15/21	0	51	1	0	10	1	0	1	0	0	0	24	42	1	4	1	1	1	1	4	4	0	0
OR220	M	0	SL	16/20	0	49	2	0	5	1	0	0	0	0	0	70	72	0	1	1	1	1	0	1	1	0	0
OR225	M	0	SS	14/15	0	57	2	1	25	0	0	0	0	0	0	26	33	1	4	1	1	1	1	4	4	1	0
OR227	M	2	LL	20/20	1	29	2	0	16	1	0	0	1	0	0	1	6	1	4	1	1	1	1	2	2	0	0
OR232	M	0	LL	20/20	0	44	2	1	17	0	0	1	0	0	0	3	16	1	4	1	1	1	1	4	4	2b	0
OR233	M	0	SL	17/20	1	39	2	0	8	0	0	0	1	0	0	11	41	1	4	1	1	1	0	2	2	0	0
OR236	M	2	LL	20/21	1	45	3	1	15	1	0	1	1	0	0	2	7	1	4	1	1	1	1	4	4	2c	0
OR238	M	2	SL	16/20	1	34	2	0	15	0	1	0	1	0	1	67	70	0	1	1	1	1	1	4	4	1	0
OR241	M	0	SL	19/20	1	36	1	0	7	0	0	0	0	0	0	65	66	0	1	1	1	1	0	3	3	0	0
OR242	M	0	SL	19/20	1	50	1	0	16	0	0	1	0	0	0	4	15	1	4	0	1	1	1	2	2	0	0
OR245	M	2	SL	16/20	1	40	2	0	25	0	1	0	1	1	1	11	71	1	1	1	1	1	1	4	4	0	0
OR246	M	0	SL	17/20	0	37	1	0	6	0	0	0	0	0	0	65	69	0	1	1	1	1	0	3	2	1	0
OR251	M	0	LL	20/21	0	33	2	0	7	0	0	0	1	0	0	68	71	0	1	0	1	1	0	2	2	0	0
OR252	M	0	LL	20/21	0	52	1	0	30	0	0	0	0	0	0	64	67	0	1	1	1	1	1	4	4	0	0
OR254	M	1	SL	16/21	1	73	2	0	7	0	0	0	0	0	0	19	20	1	4	1	1	1	0	2	2	0	0
OR257	M	0	LL	20/20	1	36	3	1	8	1	0	0	1	0	0	65	71	0	1	1	1	1	0	4	4	2b	0
OR258	M	2	SL	16/21	1	46	2	1	15	1	0	1	1	1	0	1	8	1	4	1	1	1	1	4	4	2b	0
OR262	M	2	LL	20/20	1	46	1	0	10	1	0	1	0	0	0	68	71	0	1	1	1	1	1	4	4	0	0
OR265	M	2	SL	16/20	1	42	2	1	15	1	0	0	0	0	0	67	71	0	1	0	1	1	1	4	2	2b	0
OR271	M	2	LL	21/21	1	64	2	1	60	1	0	1	1	1	1	25	25	0	4	1	1	1	1	4	4	2c	0
OR276	M	0	LL	20/20	0	63	1	0	8	1	0	0	1	0	0	41	57	0	4	1	1	1	0	3	3	0	0
OR288	M	1	SS	16/16	1	49	1	0	3	0	0	0	0	0	0	30	50	1	4	1	1	1	0	1	1	0	0
OR290	M	2	LL	20/20	1	49	2	1	14	1	0	1	0	0	1	61	66	0	1	1	1	1	1	4	4	2b	0
OR291	M	2	LL	20/21	1	34	2	0	9	0	0	0	1	0	0	67	67	0	1	0	1	1	0	2	2	0	0
OR293	M	0	SS	15/16	0	52	2	0	10	0	0	0	1	0	0	2	5	1	4	0	1	1	1	3	2	1	0
OR294	M	0	SL	19/20	1	47	1	1	11	0	0	0	0	0	0	61	73	1	2	1	0	1	1	3	2	1	0
OR295	M	0	SL	19/20	0	38	1	0	11	0	0	0	1	0	0	39	68	1	2	0	1	1	1	2	2	0	0
OR299	M	2	SL	16/20	1	67	2	1	22	0	0	1	1	0	0	66	71	0	1	1	1	1	1	4	4	2b	0
OR301	M	0	SS	15/16	0	44	1	0	8	0	0	0	0	0	0	4	8	1	4	1	1	1	0	2	2	0	0
OR302	M	0	SS	16/17	0	34	1	1	21	0	0	0	1	0	0	66	70	0	1	1	1	1	1	4	3	2b	0
OR309	M	0	SL	16/20	0	45	1	0	1	0	0	0	0	0	0	67	68	0	1	1	1	1	0	2	2	0	0
OR311	M	0	SS	15/16	0	69	2	0	5	0	0	0	0	0	0	2	68	1	1	1	1	1	0	2	2	0	0
OR312	M	0	SL	19/21	0	68	1	0	5	0	0	1	0	0	0	0	7	0	4	1	0	1	0	4	4	0	0
OR313	M	0	SL	19/20	0	52	1	0	15	1	0	1	0	0	0	23	67	0	1	1	0	1	1	4	4	0	0
OR314	M	0	SL	16/20	0	58	1	0	8	1	1	0	0	0	0	64	67	0	1	1	1	1	0	3	3	0	0
OR315	M	2	SL	16/20	1	48	2	0	25	1	1	0	1	0	1	2	8	1	4	1	1	1	1	4	4	2b	0
OR319	M	1	LL	20/20	1	48	2	0	21	1	0	1	0	0	0	3	15	1	4	1	1	1	1	4	4	0	0
OR320	M	0	SL	19/20	0	40	1	0	14	0	0	0	0	0	0	49	64	1	2	0	1	1	1	2	2	0	0
OR322	M	0	SL	16/20	1	70	3	0	8	1	0	0	0	0	0	63	66	0	1	0	1	1	0	2	2	0	0
OR324	M	0	LL	20/20	0	63	1	0	13	0	0	0	0	0	0	9	14	0	4	1	0	1	1	3	3	0	0
OR325	M	0	LL	20/20	0	52	2	1	11	0	0	0	1	0	1	13	21	1	4	1	1	1	1	4	2	2b	0
OR326	M	0	LL	20/21	1	48	2	0	7	0	0	0	0	0	0	10	29	0	4	1	1	1	0	2	2	0	0
OR329	M	0	SL	16/20	0	60	1	0	18	1	0	1	0	0	0	56	65	0	2	1	1	1	1	4	4	0	0
OR333	M	0	LL	20/20	0	59	1	0	10	0	0	0	0	0	0	26	34	0	4	1	1	0	1	1	1	0	0
OR336	M	0	SL	16/20	0	62	1	0	7	0	0	0	0	0	0	69	70	0	1	1	1	1	0	1	1	0	0
OR340	M	0	LL	20/21	0	48	1	0	8	0	0	0	1	0	0	6	66	1	1	0	1	1	0	2	2	0	0
OR344	M	0	SS	15/16	0	58	1	1	20	0	0	0	0	0	0	18	23	0	4	1	1	1	1	4	4	2b	0
OR346	M	0	SS	17/19	1	47	3	0	20	1	0	1	1	1	0	3	9	1	4	0	1	1	1	4	4	0	0
OR348	M	1	SL	17/20	1	50	2	1	24	1	0	1	0	0	0	8	29	1	4	1	1	1	1	4	4	2b	0
OR349	M	0	SL	19/20	0	53	2	0	10	1	0	0	0	0	0	65	67	0	1	1	1	1	1	3	2	1	0
OR350	M	0	LL	20/21	0	49	3	0	22	0	0	0	1	0	0	63	66	0	1	1	1	1	1	3	2	1	0
OR354	M	2	SS	15/16	1	43	1	1	15	0	0	0	1	0	0	8	14	1	4	1	1	1	1	4	2	2b	0
OR358	M	0	SL	16/20	1	57	2	1	4	0	0	0	1	0	0	0	9	1	4	1	1	1	0	3	2	1	0
OR361	M	2	SS	16/17	1	44	1	0	6	0	0	0	1	0	0	3	66	1	1	0	1	1	0	2	2	0	0
OR365	M	0	SL	17/20	0	68	1	1	30	0	0	0	1	0	0	2	6	1	4	0	1	0	1	4	3	2b	0
OR366	M	2	SS	15/16	1	47	2	0	5	0	0	0	0	0	0	63	63	0	1	0	0	0	0	1	1	0	0
OR377	M	0	LL	20/20	0	38	1	0	20	1	0	0	1	0	0	63	66	0	1	0	1	0	1	3	2	1	0
OR384	M	0	SL	16/20	0	46	1	1	12	1	0	0	0	0	0	3	16	1	4	1	1	1	1	4	2	2b	0
OR393	M	2	LL	20/20	1	41	1	0	32	1	1	1	0	0	0	62	66	0	1	1	1	1	1	4	4	0	0
OR396	M	0	LL	20/20	0	44	2	0	37	1	1	1	1	0	0	57	61	0	1	1	1	1	1	4	4	0	0
OR399	M	1	LL	20/20	0	48	1	0	5	1	0	0	0	0	0	62	65	0	1	1	1	1	0	3	3	0	0
OR406	M	0	SL	16/20	0	61	2	0	15	1	0	1	0	0	0	62	65	0	1	1	1	0	1	4	4	0	0
OR422	M	2	SL	16/20	1	41	1	0	28	1	0	0	0	0	0	56	59	0	1	1	1	1	1	4	4	0	0
OR425	M	0	SL	16/20	1	35	3	0	20	1	0	0	0	0	0	6	10	1	4	1	1	1	1	3	3	0	0
OR429	M	0	LL	20/20	0	29	1	1	25	1	0	0	1	0	0	6	14	1	4	1	1	1	1	4	3	2b	0
OR432	M	1	SS	15/16	0	41	1	0	15	1	1	1	0	0	0	32	61	1	1	1	1	1	1	4	4	0	0
OR446	M	0	LL	20/20	1	38	1	0	4	1	0	0	0	0	0	59	63	0	1	1	1	1	0	2	2	0	0
OR452	M	0	LL	20/20	0	42	2	0	4	1	0	0	0	0	0	52	68	0	1	1	1	1	0	3	3	0	0
OR458	M	0	SS	14/15	0	38	2	0	14	1	1	0	1	0	0	59	62	0	1	1	1	1	1	4	4	0	0
OR464	M	0	SS	16/17	0	57	1	1	25	1	0	0	1	1	1	3	21	1	4	1	1	1	1	4	2	2b	0
OR465	M	0	LL	20/20	1	39	2	0	13	1	0	0	0	0	0	2	5	1	4	1	1	1	1	4	4	0	0
OR473	M	0	SS	17/19	0	66	1	0	25	1	0	1	0	0	0	31	43	1	2	1	1	1	1	4	4	0	0
OR476	M	0	SL	16/20	0	59	1	0	30	1	0	1	1	0	0	36	61	0	1	1	1	1	1	4	4	0	0
OR479	M	0	SS	16/17	1	61	1	0	30	1	0	1	1	0	0	5	14	1	4	0	1	1	1	4	4	1	0
OR486	M	0	LL	20/20	0	63	1	0	6	1	1	1	1	0	1	39	43	0	4	1	1	1	0	4	4	1	0
OR493	M	2	SS	16/16	1	36	2	0	26	1	0	0	1	0	0	6	13	1	4	1	1	1	1	4	4	1	0
OR506	M	0	SL	19/20	1	40	1	0	13	0	0	0	0	1	1	5	29	1	4	0	1	1	1	4	4	1	0
OR578	M	0	SS	14/15	0	46	2	0	22	1	0	1	1	0	1	7	9	0	4	0	1	1	1	4	4	1	0
OR633	M	0	SL	16/20	0	49	1	0	3	0	0	0	0	0	0	53	54	0	1	1	1	1	0	3	1	1	0
OR642	M	2	SL	15/20	1	37	2	0	13	0	0	0	0	0	0	8	16	0	4	1	1	1	1	3	2	1	0
OR643	M	2	LL	20/20	1	43	2	0	24	0	0	1	0	0	0	5	16	1	4	1	1	1	1	4	4	1	0
OR647	M	1	LL	20/22	0	41	2	0	7	0	0	0	1	0	0	37	47	1	4	1	1	1	0	3	1	1	0
OR665	M	2	LL	20/20	0	76	2	0	16	0	0	0	0	0	0	13	18	0	4	0	1	0	1	3	2	1	0
OR686	M	0	LL	20/20	0	29	1	0	4	0	0	0	0	0	0	49	52	1	2	1	1	1	0	3	1	1	0
OR700	M	0	LL	20/22	0	58	1	0	1	1	0	0	0	0	0	10	13	1	4	1	1	1	0	3	2	1	0
OR706	M	0	LL	20/20	0	51	1	0	35	0	1	1	0	0	0	48	52	0	1	0	1	1	1	4	4	1	0
OR711	M	0	LL	20/20	0	46	1	0	15	0	1	0	0	0	0	7	12	1	4	1	1	1	1	4	4	1	0
OR720	M	0	SL	15/20	0	62	1	0	5	0	0	1	0	0	0	48	52	0	1	1	0	0	0	4	4	1	0
OR737	M	0	SL	19/20	0	44	2	0	7	0	0	0	0	0	0	44	48	0	1	0	0	0	0	3	2	1	0
OR766	M	0	SL	16/20	0	57	2	0	3	1	0	0	0	0	0	48	49	0	1	1	1	1	0	3	1	1	0
OR802	M	2	SL	16/20	1	52	2	0	13	0	0	0	0	0	0	43	46	0	1	1	1	1	1	3	2	1	0
OR847	M	0	LL	20/20	1	54	2	0	0	0	0	0	0	0	0	44	45	0	1	0	0	0	0	3	2	1	0
OR876	M	0	SL	16/20	0	41	2	0	20	0	0	0	0	0	0	6	9	0	4	0	1	1	1	4	3	2b	0
OR881	M	1	SL	16/20	1	38	2	0	12	0	0	0	0	0	0	25	45	1	1	1	1	1	1	4	3	2b	0
OR951	M	0	SL	15/20	0	46	2	0	40	0	0	0	0	0	0	34	39	0	1	1	1	1	1	4	4	2	0
OR995	M	0	SS	16/16	0	41	1	0	14	1	0	0	0	0	0	35	38	0	1	0	1	1	1	4	4	2	0
