# Supplementary material for: Epidermal growth factor receptor intron-1 CA repeat polymorphism on protein expression and clinical outcome in Taiwanese oral squamous cell carcinoma
Source: Sci Rep. 2017 Jul 10;7:4963. doi: 10.1038/s41598-017-04954-5 (PMC5504053; doi:10.1038/s41598-017-04954-5)
Supplement: Supplementary file 3 — Dataset 2 [file 41598_2017_4954_MOESM3_ESM.xlsx]

## Sheet: Sheet1
Group	CA_type	CA_MERGE
0	SL	16/20
0	LL	19/20
0	SL	16/20
0	SS	16/16
0	SL	15/20
0	LL	20/20
0	LL	20/20
0	SL	16/21
0	SL	16/20
0	LL	19/20
0	LL	20/20
0	SS	15/16
0	SS	15/16
0	SL	16/20
0	SL	16/21
0	SL	16/20
0	SL	16/20
0	SL	16/20
0	SL	16/20
0	LL	20/21
0	SS	16/17
0	SL	15/20
0	SS	16/16
0	SL	15/20
0	LL	20/20
0	SL	15/20
0	SL	15/20
0	LL	20/22
0	SL	15/20
0	LL	19/20
0	SL	16/22
0	LL	20/20
0	SL	15/20
0	SS	16/16
0	SL	18/20
0	SL	15/20
0	SL	17/20
0	SS	15/15
0	LL	19/20
0	LL	20/20
0	SL	16/20
0	LL	20/20
0	SL	16/21
0	SL	15/21
0	LL	20/20
0	SL	15/20
0	SL	15/20
0	SL	17/20
0	LL	21/22
0	LL	20/21
0	LL	20/20
0	LL	20/22
0	SL	16/20
0	SS	15/16
0	SL	15/20
0	SS	16/17
0	LL	21/21
0	LL	20/20
0	LL	20/20
0	SL	15/22
0	SL	17/20
0	SS	15/16
0	SL	16/19
0	SL	18/20
0	SL	18/20
0	LL	20/20
0	LL	20/21
0	SL	15/20
0	SS	16/18
0	LL	20/20
0	LL	20/20
0	SL	16/20
0	LL	20/20
0	LL	20/20
0	LL	19/20
0	SL	16/20
0	SL	16/21
0	SL	16/20
0	LL	20/20
0	LL	20/22
0	LL	20/20
0	LL	20/20
0	SL	17/20
0	LL	20/21
0	SS	15/16
0	SL	18/23
0	LL	19/20
0	SL	16/20
0	SL	16/21
0	SL	16/20
0	SL	16/19
0	SL	16/20
0	SL	18/20
0	LL	20/20
0	LL	20/21
0	LL	20/20
0	SL	18/20
0	LL	20/21
0	LL	20/20
0	SL	16/20
0	LL	19/20
0	LL	20/21
0	SL	16/19
0	SL	16/20
0	LL	20/20
0	LL	20/21
0	SL	16/21
0	SS	15/17
0	SL	17/20
0	LL	20/20
0	LL	19/20
0	SL	18/20
0	SL	15/21
0	LL	19/20
0	LL	20/20
0	SL	16/20
0	SS	17/17
0	LL	20/20
0	LL	20/20
0	SL	16/20
0	SL	16/21
0	SL	15/21
0	SL	16/22
0	LL	20/20
0	LL	20/20
0	LL	20/20
0	SS	15/18
0	LL	20/20
0	LL	21/22
0	LL	20/20
0	SL	16/20
0	SS	16/16
0	LL	20/22
0	SL	15/20
0	SS	15/16
0	LL	20/20
0	LL	20/20
0	SL	16/20
0	LL	20/20
0	SL	16/20
0	LL	20/21
0	LL	19/20
0	LL	20/21
0	LL	19/20
0	SL	15/20
0	LL	20/20
0	LL	19/21
0	SL	16/20
0	SS	15/15
0	SL	16/20
0	LL	20/22
0	SL	16/20
0	SL	17/20
0	LL	20/20
0	LL	20/20
0	LL	20/20
0	SL	15/20
0	SL	15/20
0	SL	16/20
0	SL	17/20
0	SS	16/16
0	SL	16/20
0	SL	15/20
0	LL	20/20
0	LL	20/20
0	LL	20/20
0	SS	16/18
0	LL	20/20
0	SL	17/20
0	SL	15/20
0	LL	20/20
0	LL	20/21
0	SL	16/19
0	LL	20/20
0	SL	16/20
0	SL	16/21
0	SL	15/21
0	SL	16/20
0	SL	14/21
0	SL	16/20
0	SL	15/20
0	LL	20/20
0	LL	20/20
0	SL	17/20
0	SL	16/19
0	LL	19/20
0	SL	17/20
0	SL	16/20
0	LL	20/20
0	LL	20/21
0	SL	16/20
0	SS	15/16
0	SL	16/20
0	SS	16/17
0	SL	16/19
0	LL	20/20
0	SL	16/20
0	SL	16/21
0	LL	20/21
0	SS	16/16
0	LL	20/20
0	LL	20/20
0	LL	20/22
0	SL	15/20
0	SL	16/21
0	LL	20/21
0	LL	20/21
0	LL	20/21
0	SL	17/20
0	LL	20/20
0	LL	20/20
0	LL	20/20
0	LL	20/20
0	LL	19/20
0	LL	20/20
0	SS	16/16
0	SL	17/20
0	SL	15/20
0	SS	16/17
0	SL	15/20
0	LL	20/20
0	SL	16/21
0	SS	15/16
0	SL	16/20
0	LL	20/20
0	LL	20/21
0	SL	16/20
0	LL	20/21
0	SS	15/15
0	LL	20/21
0	SL	16/20
0	SL	15/20
0	LL	20/20
0	LL	20/22
0	SL	9/20
0	SL	16/20
0	SL	16/20
0	LL	20/20
0	SL	16/20
0	LL	20/21
0	LL	20/20
0	LL	20/21
0	SL	16/20
0	LL	20/20
0	SL	16/19
0	SL	15/20
0	SL	16/20
0	LL	20/20
0	LL	19/21
0	LL	20/20
0	SS	16/16
0	SL	15/21
0	SL	16/20
0	SS	15/16
0	LL	20/20
0	LL	20/20
0	SL	17/20
0	SL	15/21
0	LL	20/20
0	SL	16/20
0	LL	20/20
0	LL	20/20
0	SL	16/20
0	LL	20/20
0	LL	20/21
0	SS	15/16
0	LL	20/20
0	LL	20/21
0	SL	15/20
0	LL	20/20
0	LL	20/20
0	LL	20/21
0	SS	15/16
0	LL	20/20
0	SL	16/20
0	SS	16/16
0	LL	20/20
0	LL	19/20
0	SL	15/20
0	SS	16/16
0	LL	20/20
0	LL	20/22
0	LL	20/22
0	SL	16/20
0	LL	20/20
0	LL	19/20
0	SL	15/20
0	LL	20/20
0	SL	16/20
0	SL	16/20
0	SL	15/20
0	SL	16/20
0	LL	20/20
0	LL	20/22
0	LL	20/20
0	LL	19/20
0	LL	20/20
0	SL	16/20
0	SL	16/22
0	SS	15/15
0	LL	20/20
0	LL	20/20
0	LL	20/20
0	LL	20/20
0	LL	20/20
0	SL	16/20
0	SS	16/16
0	SL	16/19
0	SL	17/20
0	LL	19/20
0	SL	15/20
0	SL	16/20
0	SL	15/20
0	LL	20/20
0	SL	15/20
0	SL	16/19
0	LL	19/20
0	LL	19/20
0	LL	20/21
0	SS	15/18
0	SL	16/20
0	LL	21/24
0	LL	20/20
0	SL	16/19
0	SL	16/20
0	SS	15/16
0	LL	20/20
0	SS	15/16
0	LL	19/20
0	SL	15/20
0	SS	15/17
0	SS	15/17
0	SS	16/18
0	SL	16/20
0	SL	16/20
0	LL	20/20
0	SL	16/20
0	LL	20/21
0	LL	20/20
0	SL	17/20
0	SL	16/20
0	LL	20/21
0	SL	15/20
0	LL	20/20
0	SL	18/20
0	SS	15/16
0	LL	20/21
0	LL	20/20
0	SL	16/20
0	SL	15/20
0	LL	20/20
0	SL	15/20
0	SL	16/20
0	LL	20/21
0	SL	16/20
0	SL	15/20
0	SL	16/20
0	LL	20/20
0	SL	16/20
0	SS	16/16
0	SL	14/20
0	LL	20/20
0	SL	18/20
0	SL	18/20
0	SL	16/20
0	SL	15/20
0	LL	19/20
0	SS	16/16
0	SL	17/20
0	SL	15/22
0	SL	15/20
0	LL	20/20
0	SL	16/20
0	LL	20/20
0	LL	19/21
0	SL	16/19
0	SL	16/20
0	LL	20/22
0	SL	16/22
0	SL	17/20
0	SL	16/20
0	LL	19/20
0	SL	16/19
0	LL	20/22
0	LL	20/20
0	LL	20/20
0	SL	16/20
0	LL	20/23
0	SL	16/20
0	LL	19/20
0	LL	20/20
0	SS	15/16
0	LL	20/20
0	SL	16/20
0	SL	16/20
0	SL	16/20
0	SL	16/21
0	LL	20/20
0	SL	17/22
0	LL	20/20
0	SS	15/18
0	LL	20/20
0	SL	17/21
0	SL	16/20
0	LL	20/20
0	SL	15/19
0	SL	16/19
0	SL	16/20
0	SL	16/20
0	SL	16/21
0	SL	16/20
0	SL	16/21
0	LL	19/20
0	SL	18/20
0	SL	15/20
0	LL	20/20
0	LL	19/20
0	SL	16/20
0	SL	16/21
0	LL	20/20
0	SL	16/20
0	LL	20/20
0	SL	17/20
0	SL	16/20
0	LL	20/21
0	SL	15/20
0	LL	20/21
0	SL	16/20
0	SL	16/19
0	SL	16/20
0	SL	15/20
0	LL	20/20
0	LL	20/20
0	SL	16/20
0	SL	15/20
0	LL	20/20
0	LL	20/20
0	SS	15/17
0	LL	19/20
0	SS	15/16
0	SL	16/20
0	SL	15/20
0	LL	20/20
0	SS	15/16
0	LL	20/20
0	SL	17/20
0	SS	15/16
0	LL	20/21
0	LL	20/22
0	SL	16/20
0	LL	20/20
0	SS	16/18
0	SL	15/20
0	LL	19/20
0	SL	16/20
0	SL	16/20
0	SL	16/20
0	SL	15/20
0	LL	19/20
0	SL	16/20
0	SS	16/16
0	SS	15/18
0	LL	20/22
0	LL	20/20
0	LL	20/20
0	LL	20/20
0	LL	20/21
0	SL	16/19
0	SL	16/20
0	LL	20/21
0	LL	20/20
0	SS	15/16
0	LL	20/20
0	SL	15/20
0	SL	15/20
0	SL	15/20
0	LL	20/20
0	SS	16/17
0	LL	20/21
0	SL	16/19
0	SL	18/20
0	SS	15/16
0	LL	20/21
0	SL	16/20
0	SL	15/20
0	SL	17/20
0	SL	16/20
0	LL	20/22
0	SL	16/20
0	LL	20/20
0	LL	19/20
0	SL	16/20
0	SL	15/20
0	LL	20/20
0	SL	16/22
0	LL	20/20
0	LL	20/20
0	LL	20/21
0	LL	20/20
0	SL	16/20
0	SS	15/16
0	SL	16/20
0	LL	20/20
0	SS	16/16
0	LL	20/20
0	LL	20/20
0	LL	20/20
0	LL	20/21
0	SL	16/20
0	LL	20/20
0	SL	16/23
0	SL	16/20
0	SS	15/17
0	SL	15/21
0	SL	18/20
0	SS	15/16
0	SL	15/20
0	SS	16/17
0	SS	15/16
0	LL	20/21
0	SS	16/16
0	SS	15/15
0	SL	15/19
0	LL	20/21
0	SL	17/20
0	LL	20/20
0	LL	19/20
0	LL	20/20
0	SL	15/20
0	LL	20/20
0	SL	16/20
0	LL	20/20
0	SL	18/20
0	SL	15/20
0	LL	20/20
0	LL	20/20
0	SL	18/21
0	SL	16/20
0	SL	18/20
0	LL	21/21
0	SL	16/22
0	SL	18/21
0	SL	16/20
0	LL	19/20
0	LL	19/20
0	LL	20/20
0	SL	18/20
0	SL	15/20
0	SL	16/20
0	SL	17/20
0	SS	15/16
0	SL	16/21
0	LL	20/20
0	SL	17/20
0	LL	20/20
0	SL	16/20
0	SL	16/20
0	LL	19/20
0	SL	16/20
0	SL	16/20
0	SL	17/20
0	SL	16/20
0	LL	20/20
0	LL	20/20
0	LL	20/20
0	SL	18/20
0	SL	16/20
0	SL	16/20
0	SL	18/20
0	LL	20/20
0	LL	20/20
0	SL	16/20
0	SL	15/20
0	SL	16/20
0	LL	19/20
0	SL	17/20
0	SL	18/20
0	SL	15/20
0	SL	16/20
0	LL	21/22
0	LL	20/20
0	LL	20/20
0	SL	16/20
0	SL	16/20
0	SS	15/16
0	SS	16/16
0	SS	15/16
0	SS	16/17
0	SL	16/20
0	SL	16/20
0	SL	15/22
0	SL	16/20
0	LL	20/20
0	LL	20/20
0	SL	16/20
0	LL	20/20
0	LL	20/20
0	LL	20/20
0	SL	18/20
0	SL	17/21
0	LL	20/24
0	LL	20/21
0	SL	16/20
0	SL	15/20
0	LL	20/20
0	SL	16/20
0	SL	16/20
0	LL	20/20
0	SL	16/20
0	LL	21/21
0	SL	15/20
0	SL	16/20
0	SS	16/16
0	LL	19/20
0	LL	20/20
0	SL	16/20
0	SS	15/16
0	SL	16/19
0	LL	20/20
0	SL	16/20
0	SL	16/20
0	SL	16/20
0	SL	16/20
0	LL	20/22
0	LL	20/20
0	SL	16/20
0	LL	20/21
0	LL	20/20
0	SL	16/20
0	SL	16/19
0	SS	15/15
0	SL	16/19
0	SL	15/20
0	LL	20/20
0	LL	20/20
0	LL	20/20
0	SL	16/20
0	SS	16/16
0	LL	20/20
0	SL	16/20
0	SL	17/21
0	SL	16/21
0	LL	20/20
0	LL	20/20
0	LL	20/20
0	SS	16/16
0	SS	16/16
0	LL	20/20
0	SL	16/20
0	SS	15/15
0	SL	16/20
0	SL	16/20
0	LL	20/20
0	SL	16/20
0	LL	20/20
0	SL	18/20
0	LL	20/22
0	LL	20/20
0	SS	16/16
0	LL	20/20
0	SL	16/20
0	LL	20/20
0	LL	20/20
0	SS	16/16
0	LL	20/21
0	SL	18/20
0	LL	20/20
0	SL	16/20
0	LL	20/20
0	LL	20/20
0	SL	16/20
0	SL	15/22
0	SL	15/20
0	LL	20/20
0	SL	16/19
0	LL	20/20
0	SL	15/20
0	LL	20/20
0	SL	16/20
0	LL	20/20
0	SL	15/20
0	LL	19/19
0	LL	20/20
0	LL	20/22
0	LL	20/21
0	LL	21/21
0	SL	17/20
0	SL	17/20
0	LL	20/20
0	SL	16/20
0	SL	15/20
0	LL	20/20
0	SS	16/17
0	SL	15/20
0	SL	16/20
0	LL	20/20
0	SL	18/20
0	LL	20/21
0	SL	18/21
0	SL	15/20
0	LL	19/24
0	LL	20/20
0	SS	15/15
0	SL	16/20
0	LL	20/20
0	SL	15/20
0	SL	16/20
0	SL	16/20
0	LL	20/20
0	LL	20/20
0	LL	20/20
0	SL	18/20
0	SL	18/20
0	SS	17/17
0	SL	16/20
0	LL	20/20
0	LL	19/20
0	LL	20/20
0	SS	16/16
0	SL	16/20
0	SL	16/22
0	LL	20/20
0	SL	16/21
0	SL	15/21
0	LL	20/20
0	LL	20/20
0	LL	20/20
0	LL	20/22
0	LL	20/20
0	SL	17/20
0	SL	16/20
0	SL	16/20
0	SL	16/20
0	SL	14/20
0	SS	15/15
0	SL	16/19
0	SL	15/20
0	LL	20/20
0	SL	15/20
0	SL	17/20
0	LL	20/20
0	LL	20/20
0	SL	16/20
0	LL	20/22
0	SL	15/20
0	SL	16/20
0	SL	16/20
0	SL	17/20
0	LL	20/20
0	SL	16/20
0	SL	16/20
0	SL	15/19
0	SL	16/20
0	LL	20/20
0	LL	20/20
0	LL	20/20
0	SS	16/16
0	SL	16/20
0	SL	16/20
0	LL	20/20
0	SL	16/20
0	SL	15/20
0	SL	16/20
0	LL	20/21
0	LL	20/20
0	SL	16/20
0	SS	16/16
0	SS	16/17
0	SL	16/20
0	SL	16/20
0	LL	20/20
0	SL	16/20
0	LL	20/20
0	LL	20/20
0	SS	16/16
0	LL	20/21
0	LL	20/21
0	SL	16/19
0	SL	16/20
0	SL	15/19
0	SS	16/17
0	LL	20/20
0	SS	15/15
0	SS	15/16
0	SL	15/20
0	LL	19/20
0	SL	15/20
0	SL	16/20
0	LL	20/20
0	SL	15/20
0	LL	20/21
0	SS	15/16
0	LL	20/20
0	SL	16/20
0	LL	20/21
0	SL	16/20
0	SL	16/20
0	LL	20/20
0	LL	20/20
0	LL	20/21
0	SL	16/20
0	SL	16/20
0	SL	16/20
0	LL	20/20
0	LL	20/20
0	SL	16/20
0	SL	17/21
0	LL	20/20
0	LL	20/21
0	LL	20/20
0	SL	17/20
0	LL	20/20
0	SL	16/20
0	LL	20/21
0	LL	20/21
0	SL	16/19
0	LL	20/20
0	SS	16/18
0	SL	16/20
0	SL	16/20
0	LL	20/20
0	LL	19/20
0	LL	20/21
0	LL	20/20
0	LL	20/20
0	LL	20/21
0	SL	16/20
0	SL	16/22
0	SL	16/20
0	SL	15/20
0	SL	16/20
0	SL	15/20
0	SS	16/16
0	LL	20/20
0	SL	16/21
0	SL	16/20
0	SL	15/20
0	LL	20/20
0	SS	15/16
0	SS	15/16
0	LL	20/20
0	LL	20/20
0	LL	19/21
0	SL	15/21
0	SL	15/20
0	SL	15/20
0	SL	16/20
0	LL	20/20
0	SL	16/20
0	LL	20/20
0	LL	20/21
0	SS	16/16
0	LL	20/21
0	LL	20/20
0	LL	19/20
0	LL	20/21
0	SS	16/16
0	SL	15/20
0	SL	17/20
0	SL	16/20
0	LL	20/20
0	LL	20/20
0	SS	15/16
0	SL	16/20
0	SL	16/20
0	LL	20/20
0	LL	20/20
0	SL	18/20
0	SS	15/16
0	LL	20/20
0	LL	20/20
0	SS	15/18
0	SS	16/17
0	LL	20/20
0	SL	16/20
0	LL	19/20
0	SL	15/20
0	SL	15/20
0	SL	16/20
0	SL	16/20
0	LL	19/20
0	LL	20/20
0	LL	19/20
0	LL	20/21
0	SS	16/16
0	SL	15/20
0	SL	17/20
0	LL	20/20
0	SL	16/20
0	LL	20/20
0	SL	16/21
0	LL	19/22
0	LL	19/20
0	SL	15/20
0	SL	16/20
0	LL	20/20
0	SS	15/15
0	SL	16/20
0	SL	15/24
0	SL	15/20
0	LL	20/20
0	LL	20/20
0	SL	15/21
0	LL	20/21
0	SL	16/22
0	LL	20/21
0	SS	16/16
0	SL	15/20
0	SL	16/20
0	LL	20/20
0	SL	16/20
0	SL	15/20
0	SL	16/20
0	SS	16/16
0	SL	16/20
0	LL	20/21
0	LL	20/20
0	SL	16/20
0	SL	16/20
0	SL	17/20
0	SL	16/19
0	SL	16/19
0	LL	20/20
0	LL	20/20
0	LL	20/20
0	LL	20/20
0	LL	19/20
0	LL	21/21
0	SL	15/20
0	SL	15/20
0	SS	16/17
0	SS	15/16
0	LL	20/20
0	LL	20/21
0	LL	20/21
0	LL	19/20
0	SS	16/18
0	LL	20/22
0	LL	20/20
0	SL	16/20
0	LL	19/20
0	LL	20/22
0	LL	19/20
0	SL	16/20
0	LL	20/21
0	LL	20/21
0	LL	20/21
0	LL	20/22
0	SL	16/20
0	SL	15/20
0	LL	20/20
0	LL	20/20
0	LL	19/20
0	LL	20/20
0	LL	20/22
0	SS	16/16
0	LL	20/20
0	SS	16/16
0	LL	20/20
0	LL	20/20
0	SL	16/19
0	SL	16/20
0	SS	16/16
0	SL	16/20
0	LL	19/19
0	SL	15/20
0	LL	20/20
0	LL	20/20
0	LL	20/21
0	LL	20/22
0	LL	20/21
0	LL	20/20
0	SL	17/20
0	SS	15/16
0	SL	16/20
0	SS	16/18
0	SS	15/16
0	SL	16/20
0	SS	15/17
0	SL	15/19
0	SL	15/20
0	LL	20/20
0	SL	17/20
0	SS	16/16
0	LL	20/20
0	SL	16/20
0	LL	19/20
0	SL	16/20
0	LL	20/20
0	LL	20/21
0	SL	16/21
0	SL	16/20
0	LL	20/20
0	SL	16/20
0	SL	16/19
0	LL	20/20
0	LL	20/20
0	SL	16/20
0	SL	15/20
0	LL	19/20
0	SL	15/20
0	SL	17/20
0	LL	20/20
0	LL	20/21
0	LL	20/20
0	LL	20/20
0	SL	16/20
0	LL	20/20
0	LL	20/20
0	LL	20/20
0	LL	20/20
0	SL	16/20
0	LL	20/21
0	SS	16/18
0	SL	16/20
0	SL	16/20
0	LL	19/20
0	LL	20/20
0	SL	16/21
0	LL	20/20
0	SL	15/20
0	SS	16/16
0	SL	16/20
0	LL	20/20
0	LL	20/20
0	SL	17/20
0	LL	20/21
0	SL	15/20
0	LL	20/20
0	SL	16/20
0	SL	16/20
0	LL	20/22
0	SS	18/18
0	LL	22/22
0	LL	20/20
0	SL	17/21
0	LL	20/20
0	SL	18/20
0	LL	20/20
0	SL	16/20
0	SS	16/16
0	LL	20/22
0	LL	20/20
0	LL	20/20
0	LL	19/20
0	SL	16/20
0	SL	16/20
0	LL	20/21
0	SS	16/16
0	SL	15/20
0	SL	15/20
0	SL	16/20
0	LL	20/20
0	LL	20/20
0	LL	19/20
0	SL	16/20
0	SL	15/20
0	LL	20/20
0	SS	16/18
0	LL	20/20
0	SL	18/20
0	LL	20/20
0	SL	15/20
0	LL	19/20
0	LL	20/21
0	SL	17/20
0	SL	15/22
0	SL	15/21
0	SS	15/16
0	LL	20/20
0	LL	20/20
0	LL	21/22
0	LL	19/20
0	LL	20/20
0	LL	20/20
0	SL	15/19
0	SL	16/20
0	LL	20/20
0	LL	20/20
0	SL	15/20
0	LL	20/20
0	LL	20/20
0	LL	20/20
0	LL	20/22
0	SL	16/20
0	LL	20/21
0	SL	17/20
0	LL	20/20
0	SS	16/16
0	LL	19/20
0	LL	20/20
0	LL	20/20
0	LL	19/20
0	LL	20/21
0	SL	16/20
0	SL	15/20
0	SL	16/20
0	SL	18/20
0	SL	15/20
0	SL	15/20
0	SS	16/17
0	LL	20/20
0	SL	15/20
0	LL	20/20
0	SL	16/20
0	LL	20/20
0	SL	18/20
0	LL	20/20
0	LL	20/20
0	SL	16/19
0	SL	15/20
0	SL	18/20
0	LL	19/20
0	LL	20/20
0	LL	20/20
0	SL	17/20
0	LL	20/21
0	LL	20/20
0	SS	16/18
0	LL	20/20
0	LL	20/20
0	SL	16/19
0	SL	16/22
0	LL	20/20
0	LL	20/20
0	LL	20/20
0	LL	20/22
0	SL	16/20
0	SS	16/16
0	SS	16/18
0	LL	20/20
0	SL	15/23
0	LL	19/20
0	SL	15/20
0	SL	15/20
0	SL	17/20
0	LL	20/20
0	LL	20/21
0	SL	16/20
0	SS	16/16
0	LL	20/20
0	LL	20/20
0	SL	15/20
0	LL	20/20
0	LL	19/20
0	SL	18/20
0	SS	15/16
0	LL	20/20
0	LL	20/22
0	SL	15/20
0	SS	16/16
0	SL	16/20
0	SL	16/20
0	LL	20/20
0	LL	20/20
0	SL	16/20
0	LL	19/20
0	LL	19/20
0	SS	15/16
0	SL	16/20
0	SL	16/20
0	LL	19/20
0	LL	20/20
0	SS	16/16
0	SL	17/20
0	SL	18/20
0	SL	16/20
0	LL	20/21
0	LL	20/21
0	SS	16/16
0	SS	15/16
0	SS	15/15
0	SS	15/16
0	SL	15/21
0	SS	16/17
0	SL	16/20
0	SL	16/22
0	LL	20/20
0	LL	20/20
0	SS	15/16
0	SL	16/22
0	SL	15/20
0	LL	19/20
0	LL	20/20
0	LL	19/20
0	LL	20/20
0	LL	19/20
0	LL	19/20
0	LL	19/20
0	SL	16/20
0	SS	15/16
0	LL	19/20
0	SS	17/18
0	LL	20/20
0	SL	18/19
0	LL	20/20
0	SL	17/20
0	LL	20/21
0	SL	16/20
0	SS	16/17
0	LL	20/20
0	SL	16/20
0	SL	16/20
0	SS	15/16
0	SS	15/16
0	LL	20/20
0	SL	16/21
0	SL	18/20
0	LL	20/20
0	LL	20/20
0	SL	16/22
0	SL	16/20
0	SS	16/17
0	SL	16/20
0	SL	16/20
0	LL	19/20
0	SL	17/20
0	SS	16/16
0	LL	20/20
0	LL	21/21
0	LL	20/20
0	SL	16/20
0	LL	20/21
0	LL	20/20
0	LL	20/20
0	SL	16/20
0	LL	20/21
0	SL	16/19
0	LL	20/21
0	SS	16/16
0	SS	16/16
0	SL	15/20
0	SL	15/20
0	SL	15/19
0	SL	18/20
0	LL	20/20
0	SL	15/20
0	SS	16/16
0	LL	19/20
0	LL	20/21
0	SL	15/20
0	SL	16/20
0	LL	20/21
0	SL	15/20
0	LL	20/20
0	SL	15/20
0	LL	20/20
0	LL	20/20
0	SL	16/20
0	SL	17/20
0	SL	16/20
0	LL	19/20
0	SL	16/20
0	SL	17/20
0	LL	20/21
0	SS	16/16
0	LL	20/20
0	SL	16/20
0	LL	20/22
0	SL	15/20
0	LL	20/20
0	LL	20/20
0	SS	16/16
0	SL	16/20
0	LL	20/20
0	SL	16/20
0	SS	16/16
0	SL	16/20
0	LL	19/20
0	LL	20/20
0	SL	15/20
0	LL	19/20
0	SL	17/19
0	SL	15/20
0	LL	20/20
0	SL	16/20
0	LL	20/20
0	SL	15/20
0	LL	20/21
0	LL	19/20
0	SS	16/17
0	SL	15/20
0	SL	18/20
0	SL	15/20
0	SL	18/20
0	SL	18/20
0	LL	20/20
0	SL	16/20
0	SL	15/20
0	SL	15/20
0	SS	15/18
0	LL	20/20
0	SL	15/20
0	SL	15/20
0	SL	18/21
0	SL	18/20
0	LL	19/20
0	LL	19/20
0	LL	20/20
0	LL	19/20
0	SS	15/16
0	LL	20/20
0	LL	20/20
0	LL	20/20
0	SL	16/20
0	SL	15/20
0	LL	20/21
0	SL	15/20
0	SL	16/21
0	SL	16/20
0	SL	16/20
0	SL	15/20
0	LL	19/20
0	SL	18/20
0	SL	16/20
0	SL	16/20
0	SL	16/20
0	LL	20/20
0	LL	19/20
0	SL	16/20
0	SL	18/20
0	SL	16/21
0	LL	20/20
0	SL	15/20
0	SL	18/20
0	SL	18/20
0	LL	20/20
0	SL	16/20
0	SL	17/20
0	LL	20/20
0	LL	20/22
0	SL	16/21
0	SL	16/20
0	SL	18/20
0	SS	16/17
0	SL	18/20
0	SL	16/20
0	LL	20/21
0	SL	15/19
0	SL	16/20
0	SL	16/22
0	LL	20/20
0	SL	16/20
0	LL	19/21
0	LL	20/20
0	LL	20/22
0	LL	20/20
0	SS	15/16
0	LL	19/20
0	SL	16/20
0	SL	18/21
0	SL	16/20
0	LL	19/20
0	LL	20/21
0	LL	20/20
0	LL	20/20
0	SL	16/20
0	SL	15/20
0	SL	16/20
0	SL	16/20
0	LL	20/20
0	SS	16/16
0	SL	15/20
0	SL	16/20
0	SL	18/19
0	SL	16/20
0	LL	20/20
0	SL	15/20
0	LL	20/20
0	LL	20/20
0	SL	15/20
0	LL	20/20
0	LL	20/20
0	SL	15/19
0	SS	16/18
0	SS	16/18
0	LL	19/20
0	SS	15/16
0	LL	20/22
0	SL	14/20
0	SL	15/21
0	SL	15/20
0	LL	20/20
0	LL	20/20
0	SL	16/20
0	SL	18/22
0	LL	20/20
0	SL	16/20
0	SS	16/16
0	SL	16/21
0	LL	20/20
0	SL	16/20
0	LL	20/20
0	SL	16/21
0	LL	20/20
0	SL	16/20
0	LL	20/20
0	LL	20/20
0	LL	20/20
0	LL	20/20
0	LL	21/22
0	SL	16/20
0	SL	16/20
0	LL	19/21
0	SL	18/20
0	LL	20/20
0	SL	16/20
0	SL	16/20
0	SL	17/20
0	LL	20/20
0	SL	17/20
0	SL	15/20
0	SL	17/20
0	SL	16/19
0	LL	20/20
0	SL	15/21
0	LL	20/20
0	SL	16/19
0	SL	16/20
0	SL	15/21
0	SL	16/20
0	SL	16/19
0	SS	16/17
0	LL	20/21
0	LL	20/20
0	SL	17/20
0	SL	15/20
0	SS	15/16
0	SS	15/16
0	SL	17/20
0	LL	20/21
0	SL	16/20
0	SL	16/20
0	SL	16/20
0	LL	20/20
0	LL	20/21
0	SS	15/16
0	SL	17/20
0	SS	15/16
0	SS	16/16
0	LL	19/20
0	LL	20/20
0	LL	20/21
0	SL	17/20
0	LL	19/20
0	SL	15/20
0	SL	16/21
0	SL	16/22
0	SL	16/20
0	SL	16/20
0	SL	16/20
0	SL	16/20
0	SL	16/20
0	LL	20/20
1	LL	20/22
1	LL	20/20
1	SS	16/17
1	SL	15/20
1	SL	16/20
1	SL	16/19
1	LL	20/20
1	SL	16/21
1	SL	17/20
1	SL	15/20
1	SL	16/20
1	SL	16/19
1	SL	16/20
1	LL	20/20
1	LL	20/20
1	LL	19/20
1	SL	16/20
1	LL	20/21
1	SL	16/21
1	LL	20/20
1	SL	16/20
1	LL	20/20
1	SL	16/20
1	SL	15/20
1	SS	16/16
1	LL	20/21
1	SS	13/16
1	SL	16/20
1	LL	20/20
1	LL	20/20
1	LL	20/20
1	LL	21/21
1	SS	15/17
1	SL	16/20
1	SL	17/20
1	SS	16/16
1	SL	16/19
1	LL	19/22
1	SL	16/20
1	SL	16/20
1	LL	20/20
1	SL	16/20
1	LL	20/20
1	SL	15/21
1	LL	20/22
1	SL	16/20
1	SL	16/20
1	SL	15/20
1	SL	16/19
1	LL	20/20
1	SL	15/20
1	LL	19/20
1	LL	20/20
1	SL	16/20
1	LL	20/20
1	LL	20/20
1	LL	20/20
1	SS	15/16
1	SL	17/21
1	SS	13/16
1	SL	16/20
1	SL	17/20
1	LL	20/21
1	LL	20/20
1	LL	20/20
1	SL	16/22
1	LL	20/21
1	LL	20/20
1	SL	16/20
1	SL	16/20
1	SS	15/16
1	LL	20/21
1	SL	18/20
1	SL	16/20
1	LL	20/20
1	LL	20/21
1	SL	17/20
1	SL	15/20
1	LL	20/20
1	SL	17/20
1	SL	15/20
1	LL	20/20
1	SL	15/20
1	SL	16/20
1	LL	20/20
1	LL	20/21
1	LL	19/20
1	SL	16/21
1	LL	20/20
1	LL	20/20
1	SL	16/21
1	SL	16/20
1	LL	20/20
1	LL	20/20
1	SS	16/16
1	SL	18/20
1	LL	20/20
1	LL	20/20
1	SL	16/20
1	SL	17/20
1	SL	16/20
1	LL	20/21
1	LL	20/20
1	LL	20/21
1	LL	20/21
1	LL	20/20
1	SL	16/20
1	SS	15/16
1	LL	20/20
1	SL	16/20
1	LL	20/20
1	SL	16/20
1	SL	16/20
1	SL	16/20
1	SL	16/20
1	SL	17/20
1	SL	16/19
1	LL	20/20
1	LL	20/20
1	SL	16/20
1	SL	16/20
1	SL	16/20
1	LL	20/20
1	LL	20/20
1	LL	20/20
1	SL	15/20
1	SL	16/20
1	LL	20/20
1	LL	20/21
1	LL	19/20
1	LL	19/20
1	SL	16/20
1	SL	16/20
1	SL	17/19
1	LL	20/21
1	SL	16/20
1	SL	16/20
1	SL	17/20
1	LL	20/20
1	LL	19/20
1	SL	16/20
1	LL	20/21
1	SL	16/20
1	LL	20/20
1	LL	20/20
1	LL	20/20
1	LL	20/20
1	LL	20/20
1	SL	16/20
1	LL	20/20
1	SL	16/20
1	LL	20/20
1	SS	16/16
1	SL	16/20
1	LL	20/20
1	LL	20/20
1	LL	20/20
1	SL	15/20
1	SS	16/16
1	LL	20/20
1	SL	16/20
1	SL	15/20
1	LL	20/20
1	SL	17/20
